# Supplementary material for: Uncovering the Nutritive Profiles of Adult Male Chinese Mitten Crab (E. sinensis) Harvested from the Pond and Natural Water Area of Qin Lake Based on Metabolomics
Source: Foods. 2023 May 29;12(11):2178. doi: 10.3390/foods12112178 (PMC10253205; doi:10.3390/foods12112178)
Supplement: Supplementary file 1 [file foods-12-02178-s001.zip]

Archive with 1 entries (1 files):
- foods-2368885-supplementary.pdf
